# Supplementary material for: Efficient Synthesis of a New Family of 2,6-Disulfanyl-9-selenabicyclo[3.3.1]nonanes
Source: Molecules. 2021 May 11;26(10):2849. doi: 10.3390/molecules26102849 (PMC8150309; doi:10.3390/molecules26102849)
Supplement: Supplementary file 1 [file molecules-26-02849-s001.zip]

Archive with 1 entries (1 files):
- molecules-1209020-SI.pdf
